# Supplementary material for: Plasma Membrane Calcium ATPase-Neuroplastin Complexes Are Selectively Stabilized in GM1-Containing Lipid Rafts
Source: Int J Mol Sci. 2021 Dec 18;22(24):13590. doi: 10.3390/ijms222413590 (PMC8708829; doi:10.3390/ijms222413590)
Supplement: Supplementary file 1 [file ijms-22-13590-s001.zip]

Archive with 4 entries (3 files):
- Ilic et al, Supplementary files/
- Ilic et al, Supplementary files/Ilic et al, PMCA-Np complexes in GM1-containing lipid rafts Supplementary material FIN.pdf
- Ilic et al, Supplementary files/Ilic et al, Supplementary Video S1 control.avi
- Ilic et al, Supplementary files/Ilic et al, Supplementary Video S2 +GM1 antibody.avi
